# Supplementary material for: Working from Home: Hybrid and Predominantly Home-Based Work in Relation to Work Environment, Job Satisfaction, and Health
Source: Int J Environ Res Public Health. 2026 Apr 18;23(4):524. doi: 10.3390/ijerph23040524 (PMC13116910; doi:10.3390/ijerph23040524)
Supplement: Supplementary file 1 [file ijerph-23-00524-s001.zip]

Archive with 1 entries (1 files):
- ijerph-4227405-supplementary.pdf
